# Supplementary material for: Dual-Level Augmentation Radiomics Analysis for Multisequence MRI Meningioma Grading
Source: Cancers (Basel). 2023 Nov 17;15(22):5459. doi: 10.3390/cancers15225459 (PMC10670283; doi:10.3390/cancers15225459)
Supplement: Supplementary file 1 [file cancers-15-05459-s001.zip]

Archive with 1 entries (1 files):
- cancers-2664883-supplementary.pdf
